# Supplementary material for: Long-Term Effects of Dietary Supplementation with Olive Oil and Hydrogenated Vegetable Oil on the Rumen Microbiome of Dairy Cows
Source: Microorganisms. 2021 May 22;9(6):1121. doi: 10.3390/microorganisms9061121 (PMC8224598; doi:10.3390/microorganisms9061121)
Supplement: Supplementary file 1 [file microorganisms-09-01121-s001.zip]

Archive with 1 entries (1 files):
- microorganisms-1230005-supplementary.pdf
